# Supplementary material for: Ultrafast Room Temperature Synthesis of Porous Polythiophene via Atmospheric Pressure Plasma Polymerization Technique and Its Application to NO2 Gas Sensors
Source: Polymers (Basel). 2021 May 28;13(11):1783. doi: 10.3390/polym13111783 (PMC8197993; doi:10.3390/polym13111783)
Supplement: Supplementary file 1 [file polymers-13-01783-s001.zip]

Archive with 1 entries (1 files):
- polymers-1224107-supplementary.pdf
